# Supplementary material for: Clinical feasibility of ultrafast intracranial vessel imaging with non-Cartesian spiral 3D time-of-flight MR angiography at 1.5T: An intra-individual comparison study
Source: PLoS One. 2020 Apr 29;15(4):e0232372. doi: 10.1371/journal.pone.0232372 (PMC7190165; doi:10.1371/journal.pone.0232372)
Supplement: S1 File — (XLSX) [file pone.0232372.s001.xlsx]

## Sheet: Tabelle1
Patient	IQ Central CS	IQ Central Spiral	IQ Central Spiral 0.8	IQ Periphery CS	IQ PeripherySpiral	IQ Periphery Spiral 0.8	Mild Stenosis CS	Mild Stenosis Spiral	Mild Stenosis Spiral 0.8	Moderate Stenosis CS	Moderate Stenosis Spiral	Moderate Stenosis Spiral 0.8	Severe Stenosis CS	Severe Stenosis Spiral	Severe Stenosis Spiral 0.8	Occlusion CS	Occlusion Spiral	Occlusion Spiral 0.8	Aneurysm CS	Aneurysm Spiral	Aneurysm Spiral 0.8	Decreased Branches CS	Decreased Branches Spiral	Decreased Branches Spiral 0.8	Congenital Hypoplasia CS	Congenital Hypoplasia Spiral	Congenital Hypoplasia Spiral 0.8	Congenital Aplasia CS	Congenital Aplasia Spiral	Congenital Aplasia Spiral 0.8	Congenital Variant Branching CS	Congenital Variant Branching Spiral	Congenital Variant Branching Spiral 0.8	CR_CS3.5	CR_S	CR_S0.8	Reader
1	4	3	3	4	5	5	1	2	2	1	0	0	1	1	1	0	0	0	0	0	0	0	0	0	0	0	0	2	2	2	1	1	1	0.483307	0.503542	0.470837	1
1	4	3	3	4	5	5	1	2	2	1	0	0	1	1	1	0	0	0	0	0	0	0	0	0	0	0	0	2	2	2	1	1	1	0.483307	0.503542	0.470837	2
2	4	3	3	4	5	5	0	1	1	1	1	1	0	0	0	0	0	0	0	0	0	0	0	0	0	0	0	0	0	0	0	0	0	0.508983	0.550288	0.551586	1
2	4	3	3	4	5	5	0	1	1	1	1	1	0	0	0	0	0	0	0	0	0	0	0	0	0	0	0	0	0	0	0	0	0	0.508983	0.550288	0.551586	2
3	5	5	5	4	4	5	1	1	1	0	0	0	0	0	0	0	0	0	0	0	0	0	0	0	0	0	0	0	0	0	0	0	0	0.486117	0.461014	0.433515	1
3	5	5	5	4	5	5	1	1	1	0	0	0	0	0	0	0	0	0	0	0	0	0	0	0	0	0	0	0	0	0	0	0	0	0.486117	0.461014	0.433515	2
4	5	5	4	4	4	5	1	0	0	0	1	1	1	1	1	0	0	0	0	0	0	0	0	0	1	1	1	0	0	0	0	0	0	0.534885	0.510516	0.483919	1
4	5	5	5	4	5	5	1	1	1	3	1	1	1	2	2	0	0	0	0	0	0	0	0	0	1	1	1	0	0	0	0	0	0	0.534885	0.510516	0.483919	2
5	5	5	5	4	5	5	1	0	0	0	1	1	0	0	0	1	1	1	0	0	0	1	1	0	0	0	0	0	0	0	0	0	0	0.451382	0.430581	0.518458	1
5	5	5	5	4	4	5	2	2	1	1	1	1	0	0	0	1	1	1	0	0	0	1	1	0	0	0	0	0	0	0	0	0	0	0.451382	0.430581	0.518458	2
6	5	5	5	4	5	5	0	0	0	0	1	1	1	0	0	0	0	0	0	0	0	2	2	1	3	3	3	0	0	0	2	2	2	0.443104	0.469003	0.475947	1
6	5	5	5	3	5	5	0	0	0	1	1	1	0	0	0	0	0	0	0	0	0	3	3	1	3	3	3	0	0	0	2	2	2	0.443104	0.469003	0.475947	2
7	4	5	5	4	5	5	0	0	0	0	0	0	1	0	0	0	0	0	0	0	0	0	0	0	1	1	1	0	0	0	1	1	1	0.446224	0.485229	0.483969	1
7	5	5	5	4	5	4	1	1	1	0	0	0	0	0	0	0	0	0	0	0	0	1	0	0	1	1	1	0	0	0	1	1	1	0.446224	0.485229	0.483969	2
8	4	4	4	4	5	5	0	0	0	0	0	0	1	1	1	0	0	0	0	0	0	2	1	1	2	2	2	0	0	0	0	0	0	0.430931	0.449595	0.444185	1
8	4	4	4	4	5	5	0	1	1	1	0	0	0	1	1	0	0	0	0	0	0	2	1	1	2	2	2	0	0	0	0	0	0	0.430931	0.449595	0.444185	2
9	5	5	5	4	5	5	0	0	0	0	0	0	0	0	0	0	0	0	0	0	0	0	0	0	4	4	4	1	1	1	2	2	2	0.51266	0.509036	0.477103	1
9	5	5	5	4	4	5	0	0	0	0	0	0	0	0	0	0	0	0	0	0	0	1	0	0	4	4	4	1	1	1	2	2	2	0.51266	0.509036	0.477103	2
10	5	5	5	3	4	4	0	1	1	0	1	1	0	0	0	0	0	0	0	0	0	0	0	0	5	5	5	1	1	1	1	1	1	0.4761	0.499447	0.509738	1
10	5	5	5	3	4	4	2	0	0	0	2	2	0	0	0	0	0	0	0	0	0	0	0	0	5	5	5	1	1	1	1	1	1	0.4761	0.499447	0.509738	2
11	5	4	4	4	4	5	1	0	0	0	1	1	0	0	0	0	0	0	0	0	0	0	0	0	4	4	4	0	0	0	1	1	1	0.4504	0.40369	0.509042	1
11	4	5	4	4	5	5	1	0	0	1	2	2	0	0	0	0	0	0	0	0	0	0	0	0	4	4	4	0	0	0	1	1	1	0.4504	0.40369	0.509042	2
12	4	3	3	3	4	4	0	0	0	0	0	0	0	0	0	0	0	0	0	0	0	0	0	0	1	1	1	0	0	0	0	0	0	0.34175	0.374978	0.357516	1
12	4	3	3	3	4	4	0	0	0	0	0	0	0	0	0	0	0	0	0	0	0	0	0	0	1	1	1	0	0	0	0	0	0	0.34175	0.374978	0.357516	2
13	4	4	4	3	4	5	0	0	0	0	0	0	0	0	0	0	0	0	0	0	0	0	0	0	2	2	2	1	1	1	0	0	0	0.450567	0.487023	0.488648	1
13	4	4	4	3	4	5	0	0	0	0	0	0	0	0	0	0	0	0	0	0	0	0	0	0	2	2	2	1	1	1	0	0	0	0.450567	0.487023	0.488648	2
14	5	5	5	5	5	5	0	0	0	0	0	0	0	0	0	0	0	0	0	0	0	0	0	0	2	2	2	0	0	0	0	0	0	0.547008	0.559258	0.464243	1
14	5	5	5	5	5	5	0	0	0	0	0	0	0	0	0	0	0	0	0	0	0	0	0	0	2	2	2	0	0	0	0	0	0	0.547008	0.559258	0.464243	2
15	4	3	3	3	4	4	0	0	0	0	0	0	0	0	0	0	0	0	0	0	0	0	0	0	2	2	2	0	0	0	0	0	0	0.47085	0.511359	0.513419	1
15	3	3	3	3	4	4	1	0	0	0	0	0	0	0	0	0	0	0	0	0	0	0	0	0	2	2	2	0	0	0	0	0	0	0.47085	0.511359	0.513419	2
16	5	4	4	3	4	5	0	0	0	0	0	0	0	0	0	0	0	0	0	0	0	0	0	0	4	4	4	1	1	1	2	2	2	0.43909	0.42521	0.357643	1
16	5	4	4	3	4	5	0	0	0	0	0	0	0	0	0	0	0	0	0	0	0	0	0	0	4	4	4	1	1	1	2	2	2	0.43909	0.42521	0.357643	2
17	4	2	2	3	4	4	0	0	0	0	0	0	0	0	0	0	0	0	0	0	0	0	0	0	3	3	3	0	0	0	0	0	0	0.456184	0.475279	0.46091	1
17	4	2	2	3	4	4	0	0	0	0	0	0	0	0	0	0	0	0	0	0	0	0	0	0	3	3	3	0	0	0	0	0	0	0.456184	0.475279	0.46091	2
18	3	4	4	3	3	3	0	1	1	1	0	0	0	0	0	0	0	0	0	0	0	1	1	1	1	1	1	0	0	0	0	0	0	0.560492	0.577139	0.557648	1
18	3	4	4	3	3	3	0	1	1	0	0	0	1	0	0	0	0	0	0	0	0	1	1	1	1	1	1	0	0	0	0	0	0	0.560492	0.577139	0.557648	2
19	4	4	3	4	4	5	0	0	0	0	0	0	0	0	0	0	0	0	0	0	0	0	0	0	2	2	2	0	0	0	0	0	0	0.515443	0.492586	0.50486	1
19	4	4	3	4	4	5	0	1	1	0	0	0	0	0	0	0	0	0	0	0	0	0	0	0	2	2	2	0	0	0	0	0	0	0.515443	0.492586	0.50486	2
20	4	5	5	4	5	5	0	0	0	0	0	0	0	0	0	0	0	0	0	0	0	0	0	0	0	0	0	0	0	0	0	0	0	0.4724	0.459239	0.443326	1
20	4	5	5	4	5	5	0	0	0	0	0	0	0	0	0	0	0	0	0	0	0	0	0	0	0	0	0	0	0	0	0	0	0	0.4724	0.459239	0.443326	2
21	3	3	3	3	4	5	1	0	0	1	1	0	0	0	0	0	0	0	0	0	0	0	0	0	3	3	3	0	0	0	0	0	0	0.477929	0.507977	0.489304	1
21	3	3	3	3	4	4	0	0	0	1	0	0	1	2	2	0	0	0	0	0	0	0	0	0	3	3	3	0	0	0	0	0	0	0.477929	0.507977	0.489304	2
22	4	3	4	2	3	4	1	1	1	0	0	0	0	0	0	0	0	0	0	0	0	0	0	0	2	2	2	0	0	0	1	1	1	0.483336	0.49565	0.475871	1
22	4	3	4	2	3	4	3	2	2	0	0	0	0	0	0	0	0	0	0	0	0	0	0	0	2	2	2	0	0	0	1	1	1	0.483336	0.49565	0.475871	2
23	5	5	5	4	4	5	1	1	0	1	1	0	0	1	1	0	0	0	0	0	0	1	1	0	1	1	1	1	1	1	1	1	1	0.37068	0.340317	0.325691	1
23	5	5	5	4	4	5	1	1	0	1	0	0	0	2	2	0	0	0	0	0	0	1	1	0	1	1	1	1	1	1	1	1	1	0.37068	0.340317	0.325691	2
24	4	4	3	4	5	5	1	1	2	2	1	1	0	0	0	0	0	0	0	0	0	1	0	0	0	0	0	0	0	0	0	0	0	0.516368	0.48717	0.494893	1
24	4	4	4	4	4	5	2	2	2	1	1	1	1	1	1	0	0	0	0	0	0	0	0	0	0	0	0	0	0	0	0	1	1	0.516368	0.48717	0.494893	2
25	3	3	3	4	4	4	2	2	2	1	2	2	0	2	2	1	1	1	0	0	0	0	0	0	1	1	1	0	0	0	1	1	1	0.544591	0.48265	0.573246	1
25	3	2	2	3	4	4	1	2	2	2	0	0	0	4	4	1	1	1	0	0	0	0	0	0	1	1	1	0	0	0	1	1	1	0.544591	0.48265	0.573246	2
26	4	3	3	4	5	5	1	0	0	0	0	0	2	1	1	0	0	0	0	0	0	0	0	0	0	0	0	0	0	0	0	0	0	0.47367	0.563833	0.593796	1
26	4	4	3	4	4	5	1	0	0	0	0	0	2	1	1	0	0	0	0	0	0	0	0	0	0	0	0	0	0	0	0	0	0	0.47367	0.563833	0.593796	2
27	4	4	5	4	5	5	1	3	3	1	0	0	1	0	0	0	0	0	0	0	0	1	0	0	0	0	0	0	0	0	0	0	0	0.37777	0.444053	0.410841	1
27	4	4	4	4	4	4	1	4	3	1	0	0	2	0	0	0	0	0	0	0	0	1	0	0	0	0	0	0	0	0	0	0	0	0.37777	0.444053	0.410841	2
28	4	4	4	4	5	5	1	0	0	0	3	3	1	0	0	0	0	0	0	0	0	0	0	0	0	0	0	0	0	0	0	0	0	0.543073	0.575477	0.510777	1
28	4	4	4	4	4	5	1	0	0	0	3	3	1	0	0	0	0	0	0	0	0	0	0	0	0	0	0	0	0	0	0	0	0	0.543073	0.575477	0.510777	2
29	3	4	4	4	5	5	4	1	1	0	0	0	0	0	0	0	0	0	0	0	0	0	0	0	1	1	1	0	0	0	0	0	0	0.508292	0.475838	0.557442	1
29	3	4	4	4	5	5	4	1	1	0	0	0	0	0	0	0	0	0	0	0	0	1	0	0	1	1	1	0	0	0	0	0	0	0.508292	0.475838	0.557442	2
30	3	3	3	4	4	4	0	0	0	0	0	0	0	0	0	0	0	0	0	0	0	1	1	1	5	5	5	0	0	0	2	2	2	0.352727	0.432872	0.459626	1
30	3	4	4	4	4	4	0	0	0	0	0	0	0	0	0	0	0	0	0	0	0	1	1	1	5	5	5	0	0	0	2	2	2	0.352727	0.432872	0.459626	2
31	3	3	3	4	4	4	1	1	1	0	0	0	0	0	0	0	0	0	0	0	0	0	0	0	5	5	5	0	0	0	2	2	2	0.493699	0.505749	0.496532	1
31	3	3	4	4	4	5	1	1	1	0	0	0	0	0	0	0	0	0	0	0	0	0	0	0	5	5	5	0	0	0	2	2	2	0.493699	0.505749	0.496532	2
32	5	4	4	3	4	3	0	0	0	0	0	0	1	1	1	0	0	0	1	1	1	1	1	1	0	0	0	0	0	0	0	0	0	0.446877	0.49587	0.448745	1
32	5	4	4	3	4	3	0	0	0	0	0	0	1	1	1	0	0	0	1	1	1	1	1	1	0	0	0	0	0	0	0	0	0	0.446877	0.49587	0.448745	2
33	4	4	4	5	5	5	2	1	1	0	1	1	0	0	0	0	0	0	0	0	0	0	0	0	2	2	2	0	0	0	2	2	2	0.486846	0.587888	0.486851	1
33	4	4	4	5	5	5	2	1	1	0	1	1	0	0	0	0	0	0	0	0	0	0	0	0	2	2	2	0	0	0	2	2	2	0.486846	0.587888	0.486851	2
34	5	5	5	4	5	5	0	0	0	0	0	0	0	0	0	0	0	0	0	0	0	0	0	0	0	0	0	0	0	0	0	0	0	0.481142	0.510928	0.41806	1
34	5	5	5	4	5	5	0	0	0	0	0	0	0	0	0	0	0	0	0	0	0	0	0	0	0	0	0	0	0	0	0	0	0	0.481142	0.510928	0.41806	2
35	4	4	4	4	5	5	0	1	1	3	2	2	0	0	0	0	0	0	1	1	1	2	2	0	0	0	0	2	2	2	2	2	2	0.485106	0.533043	0.53454	1
35	4	4	4	4	5	5	0	1	1	3	2	2	0	0	0	0	0	0	1	1	1	2	2	0	0	0	0	2	2	2	2	2	2	0.485106	0.533043	0.53454	2
36	4	5	5	4	5	5	1	0	0	0	1	1	1	1	1	0	0	0	0	0	0	0	0	0	1	1	1	0	0	0	1	1	1	0.394752	0.42809	0.351593	1
36	4	5	5	4	5	5	1	0	0	0	1	1	1	1	1	0	0	0	0	0	0	0	0	0	1	1	1	0	0	0	1	1	1	0.394752	0.42809	0.351593	2
37	4	4	4	4	5	5	0	1	1	1	0	0	1	1	1	0	0	0	0	0	0	0	0	0	1	1	1	0	0	0	0	0	0	0.490099	0.493191	0.490425	1
37	4	4	4	4	5	5	0	1	1	1	0	0	1	1	1	0	0	0	0	0	0	0	0	0	1	1	1	0	0	0	0	0	0	0.490099	0.493191	0.490425	2
38	4	4	4	4	5	5	1	1	1	0	2	2	0	0	0	0	0	0	0	0	0	0	0	0	0	0	0	0	0	0	0	0	0	0.534462	0.562625	0.488378	1
38	4	4	4	4	5	5	1	1	1	0	2	2	0	0	0	0	0	0	0	0	0	0	0	0	0	0	0	0	0	0	0	0	0	0.534462	0.562625	0.488378	2
39	4	5	5	5	5	5	3	2	1	1	1	2	0	1	1	0	0	0	0	0	0	0	0	0	0	0	0	0	0	0	0	0	0	0.442999	0.458463	0.43937	1
39	4	5	5	5	5	5	3	2	1	1	1	2	0	1	1	0	0	0	0	0	0	0	0	0	0	0	0	0	0	0	0	0	0	0.442999	0.458463	0.43937	2
40	5	4	4	4	4	5	2	0	0	0	0	0	0	0	0	0	0	0	0	0	0	0	0	0	0	0	0	0	0	0	0	0	0	0.478597	0.523396	0.489436	1
40	5	4	4	4	4	5	2	0	0	0	0	0	0	0	0	0	0	0	0	0	0	0	0	0	0	0	0	0	0	0	0	0	0	0.478597	0.523396	0.489436	2
41	4	5	5	3	3	3	0	0	0	1	0	0	0	1	1	0	0	0	0	0	0	0	0	0	0	0	0	0	0	0	0	0	0	0.385182	0.333649	0.470634	1
41	4	5	5	3	3	3	0	0	0	1	0	0	0	1	1	0	0	0	0	0	0	0	0	0	0	0	0	0	0	0	0	0	0	0.385182	0.333649	0.470634	2
42	5	5	5	5	5	5	1	1	1	0	0	0	0	0	0	0	0	0	0	0	0	0	0	0	3	3	3	0	0	0	1	1	1	0.515117	0.517614	0.482921	1
42	5	5	5	5	5	5	1	1	1	0	0	0	0	0	0	0	0	0	0	0	0	0	0	0	3	3	3	0	0	0	1	1	1	0.515117	0.517614	0.482921	2
43	4	5	5	4	4	5	2	2	2	0	0	0	0	0	0	0	0	0	0	0	0	0	0	0	0	0	0	0	0	0	0	0	0	0.452955	0.441932	0.404263	1
43	4	5	5	4	4	5	2	2	2	0	0	0	0	0	0	0	0	0	0	0	0	0	0	0	0	0	0	0	0	0	0	0	0	0.452955	0.441932	0.404263	2
44	5	5	5	4	5	5	0	1	1	1	0	0	0	0	0	0	0	0	0	0	0	0	0	0	1	1	1	0	0	0	1	1	1	0.516789	0.471391	0.50813	1
44	5	5	5	4	5	5	0	1	1	1	0	0	0	0	0	0	0	0	0	0	0	0	0	0	1	1	1	0	0	0	1	1	1	0.516789	0.471391	0.50813	2
